# Supplementary material for: METTL3 promotes homologous recombination repair and modulates chemotherapeutic response in breast cancer by regulating the EGF/RAD51 axis
Source: eLife. 2022 May 3;11:e75231. doi: 10.7554/eLife.75231 (PMC9094751; doi:10.7554/eLife.75231)
Supplement: Figure 1—figure supplement 1—source data 3. [file elife-75231-fig1-figsupp1-data3.zip]

Archive with 9 entries (8 files):
- Figure S1C/
- Figure S1C/FigureS1C MB231  METTL3.TIF
- Figure S1C/FigureS1C MB231  TBB5.TIF
- Figure S1C/FigureS1C MB231 FLAG.TIF
- Figure S1C/FigureS1C MB231 TBB5.TIF
- Figure S1C/FigureS1C MCF-7 FLAG.TIF
- Figure S1C/FigureS1C MCF-7 METTL3.TIF
- Figure S1C/FigureS1CMCF-7 TBB5 (2).TIF
- Figure S1C/FigureS1CMCF-7 TBB5.TIF
