# Supplementary material for: METTL3 promotes homologous recombination repair and modulates chemotherapeutic response in breast cancer by regulating the EGF/RAD51 axis
Source: eLife. 2022 May 3;11:e75231. doi: 10.7554/eLife.75231 (PMC9094751; doi:10.7554/eLife.75231)
Supplement: Figure 1—figure supplement 1—source data 4. [file elife-75231-fig1-figsupp1-data4.zip]

Archive with 5 entries (4 files):
- Figure S1D/Figure S1D MB231 METTL3.tif
- Figure S1D/Figure S1D MB231 TBB5.tif
- Figure S1D/Figure S1D MCF-7 METTL3.tif
- Figure S1D/Figure S1D MCF-7 TBB5.tif
- Figure S1D/
