# Supplementary material for: METTL3 promotes homologous recombination repair and modulates chemotherapeutic response in breast cancer by regulating the EGF/RAD51 axis
Source: eLife. 2022 May 3;11:e75231. doi: 10.7554/eLife.75231 (PMC9094751; doi:10.7554/eLife.75231)
Supplement: Figure 2—source data 2. [file elife-75231-fig2-data2.zip]

Archive with 7 entries (6 files):
- Figure 2b/
- Figure 2b/Figure 2b mettl3.JPG
- Figure 2b/Figure 2b mettl3.TIF
- Figure 2b/Figure 2b tbb5.JPG
- Figure 2b/Figure 2b tbb5.TIF
- Figure 2b/Figure 2b γh2ax.JPG
- Figure 2b/Figure 2b γh2ax.TIF
