# Supplementary material for: METTL3 promotes homologous recombination repair and modulates chemotherapeutic response in breast cancer by regulating the EGF/RAD51 axis
Source: eLife. 2022 May 3;11:e75231. doi: 10.7554/eLife.75231 (PMC9094751; doi:10.7554/eLife.75231)
Supplement: Figure 2—source data 4. [file elife-75231-fig2-data4.zip]

Archive with 4 entries (3 files):
- Figure 2D/Figure 2D METTL3.TIF
- Figure 2D/Figure 2D TBB5.TIF
- Figure 2D/Figure 2D a├-H2AX.TIF
- Figure 2D/
