# Supplementary material for: METTL3 promotes homologous recombination repair and modulates chemotherapeutic response in breast cancer by regulating the EGF/RAD51 axis
Source: eLife. 2022 May 3;11:e75231. doi: 10.7554/eLife.75231 (PMC9094751; doi:10.7554/eLife.75231)
Supplement: Figure 2—figure supplement 1—source data 4. [file elife-75231-fig2-figsupp1-data4.zip]

Archive with 4 entries (3 files):
- Figure S2D/Figure S2D METTL3.TIF
- Figure S2D/Figure S2D TBB5.TIF
- Figure S2D/Figure S2D a├-H2AX.tif
- Figure S2D/
