# Supplementary material for: METTL3 promotes homologous recombination repair and modulates chemotherapeutic response in breast cancer by regulating the EGF/RAD51 axis
Source: eLife. 2022 May 3;11:e75231. doi: 10.7554/eLife.75231 (PMC9094751; doi:10.7554/eLife.75231)
Supplement: Figure 3—figure supplement 1—source data 1. [file elife-75231-fig3-figsupp1-data1.zip]

Archive with 3 entries (2 files):
- Figure S3C/
- Figure S3C/Figure S3C EGF.TIF
- Figure S3C/Figure S3C GAPDH.TIF
