# Supplementary material for: METTL3 promotes homologous recombination repair and modulates chemotherapeutic response in breast cancer by regulating the EGF/RAD51 axis
Source: eLife. 2022 May 3;11:e75231. doi: 10.7554/eLife.75231 (PMC9094751; doi:10.7554/eLife.75231)
Supplement: Figure 5—source data 4. [file elife-75231-fig5-data4.zip]

Archive with 4 entries (3 files):
- Figure 5e/
- Figure 5e/Figure 5e RAD51.TIF
- Figure 5e/Figure 5e TBB5.TIF
- Figure 5e/Figure 5e γ-H2AX.TIF
